# Supplementary material for: Label-Free, Rapid and Facile Gold-Nanoparticles-Based Assay as a Potential Spectroscopic Tool for Trastuzumab Quantification
Source: Nanomaterials (Basel). 2021 Nov 24;11(12):3181. doi: 10.3390/nano11123181 (PMC8708960; doi:10.3390/nano11123181)
Supplement: Supplementary file 1 [file nanomaterials-11-03181-s001.zip]

Archive with 1 entries (1 files):
- nanomaterials-1433893-supplementary.pdf
